# Supplementary material for: Peptide Inhibitor Assay for Allocating Functionally Important Accessible Sites Throughout a Protein Chain: Restriction Endonuclease EcoRI as a Model Protein System
Source: BioTech (Basel). 2024 Dec 30;14(1):1. doi: 10.3390/biotech14010001 (PMC11755562; doi:10.3390/biotech14010001)
Supplement: Supplementary file 1 [file biotech-14-00001-s001.zip]

Archive with 1 entries (1 files):
- biotech-3308110-supplementary.pdf
